# Supplementary material for: Sex Bias in Frailty Screening: A Cross-Sectional Analysis of PRISMA-7 and the Clinical Frailty Scale in Primary Care
Source: Diagnostics (Basel). 2025 Apr 2;15(7):915. doi: 10.3390/diagnostics15070915 (PMC11989021; doi:10.3390/diagnostics15070915)
Supplement: Supplementary file 1 [file diagnostics-15-00915-s001.zip]

Archive with 1 entries (1 files):
- diagnostics-3478536-supplementary.pdf
